# Supplementary material for: Genome-Wide Association Study on Imputed Genotypes of 180 Eurasian Soybean Glycine max Varieties for Oil and Protein Contents in Seeds
Source: Plants (Basel). 2025 Jan 17;14(2):255. doi: 10.3390/plants14020255 (PMC11768550; doi:10.3390/plants14020255)
Supplement: Supplementary file 1 [file plants-14-00255-s001.zip]

Archive with 2 entries (2 files):
- Suppl_Figures.pdf
- Suppl_Tables.xlsx
