# Supplementary material for: Genome-Wide Association Study on Imputed Genotypes of 180 Eurasian Soybean Glycine max Varieties for Oil and Protein Contents in Seeds
Source: Plants (Basel). 2025 Jan 17;14(2):255. doi: 10.3390/plants14020255 (PMC11768550; doi:10.3390/plants14020255)
Supplement: Supplementary file 1 [file plants-14-00255-s001.zip › Suppl_Tables.xlsx]

## Sheet: Table S1
Supplementary Table S1. Oil content in Novosibirsk (Nsk) and Orel regions in 2021 and 2022.
	Nsk		Orel
ID	2021	2022	2021	2022
1	17.4575	16.1877	17.9957	18.6894
2	17.139	16.014	18.3143	18.6752
3	17.1117	15.5411	18.5752	18.3833
4	18.1511	17.3195	19.4591	19.6181
5	18.4132	17.3958	19.2708	19.0509
6	17.6619	16.7014	19.1191	18.7269
7	16.9632	16.0384	18.6074	18.3407
8	17.2671	16.4413	19.0653	18.2456
9	16.759	16.1501	18.6562	18.1868
10	18.0825	16.4723	18.4306	18.1707
11	18.4153	17.1911	18.7677	19.3219
12	16.8795	16.2913	18.8394	19.2546
13	17.4235	16.3451	18.3743	18.7677
14	16.649	16.1121	17.7162	17.5274
15	15.3628	14.6656	15.989	16.0644
16	17.1529	16.1841	18.2059	17.798
17	17.274	16.3989	18.3078	19.0113
18	17.4747	16.0333	18.1858	19.1805
20	17.1742	15.8742	17.895	18.3567
21	16.3843	14.5332	17.4502	18.2557
22	16.4958	16.0422	17.9078	17.3756
24	16.3092	13.4307	17.5343	17.0265
25	17.0659	13.6895	18.457	17.16
26	17.3739	15.4044	18.2044	18.4493
27	16.8922	16.3591	18.0653	18.9432
28	16.6827	13.6229	18.4187	17.4096
29	15.9129	14.2152	17.0455	17.585
30	16.7208	16.168	18.9692	19.1766
31	17.8533	15.3843	19.2014	18.4606
32	17.752	16.3588	18.966	18.1395
33	16.8692	16.1063	19.1816	19.4942
35	17.5516	16.6264	18.961	18.6631
36	15.3045	14.3646	16.5436	16.1389
37	17.1705	16.6022	18.6275	18.7476
38	16.4621	15.4925	18.0222	17.431
39	16.6428	16.5987	18.4399	18.5115
40	18.1499	16.7319	18.8288	18.8809
41	16.9421	17.0636	19.2475	19.4812
42	17.472	16.9438	19.2205	NA
43	16.2764	15.0536	18.2417	18.5055
44	17.8127	15.2898	18.5882	19.077
45	17.473	16.0341	19.0053	19.249
46	17.5894	16.908	18.5604	19.0819
47	17.1464	15.5789	18.654	18.13
48	15.1256	13.7159	17.2797	17.2366
49	15.0675	16.9487	16.8668	17.281
50	16.2071	15.4258	18.7167	19.0163
52	15.6055	13.9931	16.7498	17.3139
53	14.7361	13.7051	17.0711	18.0695
54	17.0344	16.8567	19.0477	19.1443
55	17.6486	16.8483	18.749	19.4238
56	17.1834	14.1753	16.9622	17.9664
57	15.2502	14.9343	16.035	17.1764
58	17.8973	17.2582	19.1358	19.9158
59	17.9953	16.3943	18.5575	18.3298
60	16.9692	16.9302	19.0992	19.1565
61	17.4757	16.0132	18.968	17.8957
62	16.5438	15.6298	19.8334	20.0163
63	16.9354	16.3882	17.6324	18.6036
64	17.2321	16.5504	18.584	19.1347
65	16.59	15.5207	17.6211	18.5113
66	17.4196	15.6517	18.9922	19.6163
67	15.1654	15.5891	16.7948	18.0253
68	16.1385	15.3468	17.7465	17.8309
69	17.1797	17.3051	17.6379	18.8742
70	16.3089	15.0503	19.0053	19.2198
71	16.5883	16.1638	18.6367	18.5115
72	17.5815	16.7497	19.1713	18.8797
73	16.5683	15.5598	19.674	19.4798
74	18.13	17.2267	18.7676	18.2464
76	17.5459	17.1767	19.3088	18.2615
77	17.6335	16.6295	18.7284	18.5908
78	16.9889	16.8462	19.33	19.1511
79	17.0516	15.8732	18.8042	18.3858
80	16.9053	16.4826	18.8595	18.1356
81	18.2291	17.755	19.5896	19.9338
82	16.0531	16.2717	17.4227	17.5855
83	16.6572	16.3373	18.3742	18.5087
84	16.7529	16.0401	18.346	17.8671
85	16.6831	17.3102	18.8535	19.3037
86	17.3071	16.1127	18.5634	18.3784
87	16.7836	16.2001	19.3164	18.5292
88	16.7489	16.0545	18.4134	18.049
89	16.6009	16.3087	18.5571	18.4373
90	16.9346	15.8596	18.4918	19.6196
91	16.6092	16.1337	18.3722	18.619
92	17.5839	16.439	18.6823	19.2477
93	17.1472	16.3976	18.8144	18.4629
94	15.7188	17.4605	18.4454	18.8508
95	16.6963	16.8227	19.1008	18.8122
96	16.3658	16.1263	18.7148	19.0932
97	16.1125	15.7402	17.9559	17.6941
98	16.8769	15.9267	18.3288	17.9409
99	16.3989	16.4092	18.3249	18.7776
100	16.6423	15.8066	18.4258	18.2546
101	17.0826	16.0378	17.6368	17.6352
102	17.101	15.7836	18.0264	18.6525
103	17.8552	15.9209	17.6611	18.1522
104	16.8235	15.7387	17.882	18.2136
105	17.66	17.1249	19.1233	18.8288
106	17.2593	15.9553	18.1544	18.1891
107	17.4393	16.2899	18.4423	18.6904
108	17.8215	16.4325	18.1921	19.1013
109	16.2358	NA	16.3083	17.1285
110	16.34	15.2865	16.2393	17.2019
111	17.8698	15.9738	18.1217	18.3362
112	17.5921	17.5382	18.4493	18.7781
113	18.1576	16.8549	18.7545	18.8407
114	17.4088	17.301	18.278	18.631
115	17.5356	16.9715	18.6264	19.3966
116	17.3338	16.2795	18.3319	18.0466
117	17.6907	16.9251	18.1479	18.937
118	16.6188	15.872	18.1542	18.4683
119	17.2329	16.2473	17.8995	17.7487
120	18.1066	17.6164	18.8024	18.8395
121	17.4477	16.2417	17.6888	18.2184
122	18.1784	17.763	19.2719	19.7213
123	17.9202	17.6704	18.7405	18.9389
124	17.2684	17.0458	19.1004	18.6681
125	17.8308	16.3046	17.6229	18.6193
126	17.7445	16.3745	17.9607	18.763
127	17.3564	17.3182	18.7124	19.2188
128	17.5484	15.6807	17.8119	18.6223
129	17.4465	17.051	19.2093	19.0288
130	17.0195	16.1825	18.5489	18.6799
131	16.6836	15.8992	18.4682	17.7862
132	17.118	17.0062	18.4539	19.0814
133	17.4657	16.6496	19.3064	19.5639
134	18.3976	16.9076	18.3812	18.9162
135	17.1585	16.6795	18.2998	18.5493
136	17.232	15.9703	18.22	18.2538
137	16.8729	15.8034	17.6373	18.4211
138	18.1408	17.5071	18.9808	20.1268
139	16.9641	16.1872	17.6007	18.4671
140	17.8024	16.8033	18.3716	19.4951
141	17.7011	17.4711	19.0823	18.5447
142	17.5457	15.9328	18.89	19.0995
143	17.4522	16.2695	18.0327	18.6245
144	17.2947	16.1034	18.1649	18.9271
145	17.3511	16.2125	17.6035	18.184
146	17.1958	16.4988	18.6429	18.3623
147	17.4354	16.6342	18.1155	18.3164
148	17.4475	16.7174	18.5019	17.9792
149	18.7025	17.9056	19.0179	19.131
150	16.893	15.4793	17.6498	17.9686
151	17.1475	17.1036	18.3522	18.1642
152	17.2122	15.9859	18.8085	19.4558
153	17.5133	16.5012	18.318	18.347
154	17.6044	17.4831	17.835	17.8422
155	18.1191	16.5377	17.6998	18.8405
156	18.4762	16.9467	18.4353	19.2286
157	17.8273	16.6331	NA	19.2822
158	17.8758	17.1089	18.3047	18.7465
159	18.088	17.0951	18.7039	18.7457
160	16.6439	15.9832	17.7229	18.3232
161	17.4344	16.2665	17.6861	18.1888
162	16.3755	15.9731	17.9985	19.1301
163	16.6287	16.3218	17.9899	19.0556
164	17.3358	16.3063	17.7422	18.8103
165	17.4562	16.163	18.4847	18.9648
166	16.6721	16.1461	18.204	18.1627
167	17.2127	15.9748	17.7282	18.4188
168	17.4417	16.4729	17.8684	18.5519
169	16.9513	16.3226	17.7941	18.4876
170	17.5274	15.762	18.2177	18.8376
171	17.3347	15.8797	18.1052	18.8483
172	17.0056	16.079	17.9335	18.6637
173	15.8779	15.3743	18.8944	18.8739
174	17.5029	16.0546	18.8852	18.5858
175	16.9189	13.3003	17.5107	16.7781
176	17.5737	16.1043	20.0819	19.7541
177	17.2057	14.79	18.2484	18.2104
178	17.4636	15.0355	18.2426	18.1294
179	17.0625	14.2286	18.3421	17.6934
180	14.8665	12.7758	16.4458	17.1901
182	16.8017	14.0569	18.6707	18.2239
183	17.3869	15.1116	19.3618	18.806
184	14.8478	18.695	18.125	17.2496
185	18.2558	16.6798	18.7397	19.1965
186	17.3225	16.5953	18.9757	19.3377

## Sheet: Table S2
Supplementary Table S2. Protein content in Novosibirsk (Nsk) and Orel regions in 2021 and 2022.
	Nsk		Orel
ID	2021	2022	2021	2022
1	40.5729	39.7516	40.5752	40.9734
2	40.0077	40.1872	40.5175	40.7918
3	39.2752	38.8457	40.6856	40.2597
4	40.0116	37.8362	39.5896	39.1598
5	38.1674	38.0598	39.2098	39.3691
6	39.6359	38.5615	40.1345	40.918
7	41.1469	40.537	41.1678	41.7885
8	40.608	40.3644	40.3128	41.8328
9	41.269	41.1508	41.1997	42.6454
10	40.5309	38.7773	40.7967	40.2264
11	40.0805	38.3523	39.3267	41.3147
12	40.1655	38.5502	42.0637	41.4077
13	39.59	36.2084	40.6652	41.4567
14	40.0726	38.8256	40.6996	42.9617
15	41.8005	40.332	42.9339	44.7252
16	39.4228	38.5481	40.3033	42.0169
17	40.2514	40.2098	41.474	42.8077
18	40.4396	38.9852	40.7754	42.1894
20	39.6714	38.6982	40.6924	41.0285
21	39.4143	39.8706	39.9006	40.733
22	41.6208	38.2989	40.3985	42.4767
24	40.6676	39.231	39.8354	40.3455
25	39.3194	41.3531	41.0046	40.3382
26	41.2156	39.2138	40.8311	41.8041
27	40.5813	39.2619	40.5162	41.3241
28	40.3798	38.977	39.8082	39.4101
29	41.3524	39.6894	39.8606	40.6829
30	41.1203	38.6138	40.7843	40.7334
31	40.0047	39.266	38.3414	40.5447
32	40.7384	37.9771	39.2001	40.6501
33	39.761	36.8514	37.6993	40.8272
35	40.4006	39.4151	39.809	41.2083
36	43.1769	40.6341	42.9627	43.9499
37	40.7274	38.2851	39.7267	40.7358
38	40.2613	37.5687	41.4407	42.2304
39	39.6649	39.3077	40.207	40.4834
40	40.6458	38.5644	40.6404	41.0485
41	40.488	38.8619	41.1024	40.0865
42	39.9401	38.5027	39.3721	38.34
43	40.3536	38.5822	38.1261	40.1366
44	40.7669	39.0609	39.76	41.4891
45	39.5471	38.7499	39.1883	38.5858
46	41.4085	40.8573	41.6402	41.856
47	40.4809	39.5766	39.7902	41.7193
48	40.738	40.0905	39.9447	41.0363
49	41.0953	39.8798	40.2687	40.6381
50	38.9109	38.7	39.4785	38.468
52	39.966	38.9636	39.1213	40.6925
53	40.1827	39.0429	40.4701	40.481
54	39.785	38.1039	39.6188	41.353
55	39.9785	38.4087	39.3673	39.7723
56	40.7639	39.6506	40.7973	40.4833
57	41.8999	40.0368	43.754	44.6963
58	40.8792	39.8398	39.6742	41.43
59	41.0184	39.8751	40.0848	43.5047
60	38.8811	36.4049	38.6349	40.8713
61	40.4591	39.5805	39.2201	42.3068
62	39.8308	38.1343	38.3244	38.8549
63	39.9828	38.0019	39.4375	40.8865
64	41.0846	40.3518	40.2397	43.2758
65	41.9033	40.3018	38.0652	40.8098
66	38.1207	36.4047	36.5864	39.0822
67	41.0992	38.9847	38.835	41.5176
68	41.3185	39.6007	40.439	41.3546
69	41.138	40.4033	41.1645	42.3133
70	38.2249	38.2805	39.9845	39.8389
71	39.9052	39.7616	39.1539	41.2156
72	40.3114	38.9575	38.8464	41.5574
73	39.971	37.5922	37.63	39.7331
74	40.6519	38.586	40.2373	41.4314
76	40.6978	37.5676	37.7625	40.545
77	41.6687	40.9569	40.6449	42.4828
78	40.5095	38.739	38.9854	41.3534
79	41.6817	40.1348	39.929	40.9163
80	40.5009	36.9269	38.5499	41.5012
81	39.3181	38.4769	39.2046	39.3944
82	43.0029	39.6221	41.9447	43.2223
83	41.6455	38.7134	41.3637	42.1806
84	41.0426	38.472	41.5107	41.809
85	40.69	39.9573	41.6266	41.3338
86	41.1826	38.9343	40.2558	40.7365
87	40.8141	38.1331	38.4236	42.5394
88	40.3527	38.3388	40.0791	41.3784
89	40.6155	39.1446	38.8814	41.3374
90	40.4676	39.5565	39.0805	41.3125
91	41.9522	40.4954	41.0468	42.5503
92	39.5259	38.0632	38.6345	39.8909
93	40.3304	38.0811	37.6537	40.4982
94	40.9975	39.6766	39.2883	41.8875
95	39.1034	37.879	38.7915	40.5256
96	39.4743	37.8776	38.4356	39.0553
97	41.8499	40.9051	39.7078	41.74
98	39.5377	39.4154	40.4361	41.3147
99	40.1952	38.2315	40.2834	40.6699
100	38.6283	38.1371	39.4139	40.162
101	39.5464	39.3005	40.2483	41.458
102	39.5624	39.9673	41.7778	41.8541
103	40.4982	39.9477	41.4279	41.5973
104	40.4941	39.871	40.1148	40.7375
105	40.3233	37.6882	38.3639	39.0344
106	39.9007	40.349	40.6555	41.599
107	39.3106	38.546	39.1216	40.851
108	39.087	39.5883	39.3785	40.9836
109	41.3395	NA	41.297	43.4222
110	41.1177	40.5923	42.1481	43.2225
111	39.496	38.3133	40.3177	40.6954
112	38.5078	38.4765	39.5729	41.2656
113	39.337	37.6731	39.3433	40.3994
114	39.2458	40.9469	40.657	41.0336
115	38.7104	38.8735	40.5298	41.4893
116	40.6343	38.7332	40.4334	41.6893
117	40.3837	38.6141	40.7226	41.7262
118	38.9728	38.464	39.8988	40.9619
119	40.1602	39.3229	39.5061	40.7959
120	39.4495	40.1281	39.0065	41.2374
121	40.0507	39.451	40.2961	40.263
122	39.6265	37.6585	39.2353	41.1465
123	39.9984	39.2648	40.1813	42.4967
124	40.3073	38.8183	40.8124	41.6038
125	40.1494	39.5675	40.4831	42.1406
126	39.9839	39.3672	41.0171	41.6691
127	39.2694	39.3199	38.725	39.5137
128	40.2595	38.9111	41.1536	41.4758
129	40.4774	39.0586	40.2737	40.863
130	40.2505	38.7183	39.3468	40.8454
131	38.9654	39.2103	39.4856	41.9906
132	41.2407	42.0578	40.4002	43.1065
133	39.802	38.8707	39.5794	40.4915
134	40.4341	39.1604	39.9795	40.9845
135	40.3118	39.6293	40.3239	40.9039
136	40.6352	41.118	41.7064	41.9684
137	40.3995	38.4638	40.5287	41.2599
138	39.0006	37.8154	39.7311	40.2988
139	40.078	39.7387	41.3029	41.0236
140	38.9441	38.0053	39.8999	41.4384
141	40.2723	39.58	40.5566	40.6843
142	39.3056	38.6398	39.5959	41.1344
143	40.3944	40.1716	42.3155	41.3817
144	39.2832	39.1408	40.5399	40.5252
145	39.554	38.3745	40.4459	41.3962
146	41.0319	41.1245	41.4749	43.7527
147	39.3045	39.0277	40.0985	41.9716
148	39.4606	38.8855	41.5752	41.8492
149	39.8652	38.5893	40.5106	42.2744
150	41.2279	39.9915	40.9927	42.6893
151	40.08	39.4382	41.1744	41.6983
152	40.9073	39.4539	37.6247	40.8621
153	38.7049	38.5626	40.8675	40.6438
154	40.1404	39.8664	41.4988	41.805
155	40.666	39.0136	41.1247	41.8693
156	39.537	38.6297	41.5302	42.5916
157	39.9058	37.6331	NA	40.3316
158	39.0045	38.1909	41.2699	40.7304
159	40.4813	39.2637	41.1117	42.3562
160	39.3188	38.3355	40.7141	40.9684
161	39.5345	38.8256	40.0536	41.9306
162	39.3582	38.2512	39.6585	41.0123
163	39.8285	38.9746	40.3087	41.2782
164	39.6002	38.5346	40.8543	42.0983
165	39.7834	38.9665	40.4228	42.7285
166	38.9902	38.8846	40.5622	41.0019
167	40.7319	39.8749	41.103	42.3606
168	39.8325	39.5788	41.2124	42.2943
169	40.1281	39.1285	40.1047	41.1153
170	40.1296	38.6786	40.7736	40.7746
171	40.8484	39.1221	40.627	41.7309
172	39.9151	39.7241	41.114	41.6375
173	41.1432	39.1095	42.1282	40.9601
174	39.5977	38.6756	39.8315	41.7172
175	39.3567	37.4368	38.934	39.3643
176	36.6821	36.44	38.6697	38.8985
177	35.3915	39.0421	38.7134	38.7232
178	38.7029	38.331	39.3849	40.0276
179	36.9545	38.2446	39.2598	39.0246
180	43.1197	NA	43.952	42.597
182	37.7612	41.2118	39.2545	41.2038
183	39.0417	39.0691	40.2903	41.5333
184	39.7412	41.2	42.0371	42.3842
185	39.8975	39.7725	40.5615	41.7
186	39.3243	37.2576	41.0976	38.6715

## Sheet: Table S3
Supplementary Table S3. Primers uesed in the analysis (* high protein allele).
DNA marker	Gene/	Mutation	5` - 3` direction	Primer sequences	lenght of PCR product, bp	Restriction enzymes	Source of primer structure
	chromosome
STS	POWR1/ 20	TE insertion	F	ACTGCATCAACCAAGCCTTATGC	956bp	-	https://www.ncbi.nlm.nih.gov/pmc/articles/PMC9303569/
		*WT	R	TGTACGTTTCTAACTCACTTAACTTATTGG	652bp
STS	GmST05/ 5	Hap1	F	AAACATATTGAATGAGAAACCATAA	139bp	-	This article
		*Hap2 (21bp deletion)	R	CAGAGAGATATTATCCCCAGC	118bp
dCAPS	GmSWEET39/ 15	*CC+	F	CTTGCAGGTTCCAAATGTGGGG	181bp	Tag I	This article
		CC-	R	TCATCCACTTCCTCTGCGATC	157+22bp

## Sheet: Table S4
Supplementary Table S4. Descriptive statistics for the protein and oil content in Novosibirsk (Nsk) and Orel regions in 2021 and 2022.
Trait	Region	Year	Min	Max	Mean
Protein	Nsk	2021	35.39	43.18	40.12
		2022	36.21	42.06	39.05
	Orel	2021	36.59	43.95	40.17
		2022	38.34	44.73	41.21
Oil	Nsk	2021	14.74	18.70	17.11
		2022	12.78	18.70	16.16
	Orel	2021	15.99	20.08	18.34
		2022	45459	20.13	18.53

## Sheet: Table S5
Supplementary Table S5. GWAS results for protein and oil contents at the 1.5×10−5 threshold in regions.
				Nsk			Orel			Nsk+Orel
Trait	Chr	SNP	Beta	SE	P*	Beta	SE	P	Beta	SE	P
protein	10	glyma.Wm82.gnm1.Gm10_28857346	-0.41	0.134	0.00238	-0.73	0.136	1.22e-07	-0.57	0.1184	1.91e-06
protein	11	glyma.Wm82.gnm1.Gm11_30946582	0.62	0.123	7.09e-07	0.53	0.141	0.000185	0.59	0.1212	1.42e-06
protein	14	glyma.Wm82.gnm1.Gm14_3287898	-0.53	0.134	7.73e-05	-0.55	0.143	0.000128	-0.56	0.1241	6.44e-06
protein	14	glyma.Wm82.gnm1.Gm14_3289887	-0.61	0.128	2.5e-06	-0.48	0.147	0.00122	-0.55	0.1251	1.14e-05
protein	14	glyma.Wm82.gnm1.Gm14_4736491	-0.72	0.152	3.31e-06	-0.6	0.172	0.000556	-0.66	0.1478	9.58e-06
protein	14	glyma.Wm82.gnm1.Gm14_4745240	-0.68	0.14	1.88e-06	-0.53	0.162	0.00109	-0.61	0.1396	1.46e-05
protein	18	glyma.Wm82.gnm1.Gm18_56804345	-1.51	0.35	2.09e-05	-1.5	0.383	0.000105	-1.5	0.3276	5.71e-06
oil	1	glyma.Wm82.gnm1.Gm01_53263067	-0.33	0.097	0.00074	-0.45	0.082	8.94e-08	-0.39	0.081	1.44e-06
oil	5	glyma.Wm82.gnm1.Gm05_28366927	-0.62	0.163	0.00017	-0.65	0.15	2.03e-05	-0.64	0.142	8.87e-06
oil	5	glyma.Wm82.gnm1.Gm05_31043361	-0.91	0.24	0.000178	-0.9	0.216	4.25e-05	-0.91	0.205	1.02e-05
oil	5	glyma.Wm82.gnm1.Gm05_38633174	-0.72	0.155	4.94e-06	-0.68	0.144	3.95e-06	-0.7	0.135	3.29e-07
oil	5	glyma.Wm82.gnm1.Gm05_39499099	-0.55	0.123	1.24e-05	-0.41	0.109	0.000222	-0.46	0.103	8.19e-06
oil	8	glyma.Wm82.gnm1.Gm08_46435715	-0.51	0.13	0.000119	-0.5	0.119	3.32e-05	-0.51	0.113	6.55e-06
oil	10	glyma.Wm82.gnm1.Gm10_47564009	-0.41	0.095	2.38e-05	-0.33	0.087	0.000197	-0.38	0.081	4.74e-06
oil	11	glyma.Wm82.gnm1.Gm11_8270913	-0.9	0.211	2.37e-05	-0.89	0.194	7.23e-06	-0.91	0.183	9.78e-07
oil	11	glyma.Wm82.gnm1.Gm11_9120632	-0.68	0.164	4.15e-05	-0.75	0.146	5.33e-07	-0.72	0.14	3.42e-07
oil	11	glyma.Wm82.gnm1.Gm11_27517939	-2.12	0.432	1.39e-06	-2.13	0.394	1.14e-07	-2.17	0.371	7.39e-09
oil	12	glyma.Wm82.gnm1.Gm12_13640091	-0.67	0.163	4.5e-05	-0.61	0.151	6.87e-05	-0.65	0.143	5.88e-06
oil	14	glyma.Wm82.gnm1.Gm14_679279	-1.16	0.27	2.18e-05	-0.88	0.251	0.0005	-1.05	0.234	9.21e-06
oil	16	glyma.Wm82.gnm1.Gm16_666540	-0.79	0.124	4.5e-10	-0.51	0.125	4.81e-05	-0.66	0.111	5.13e-09
oil	16	glyma.Wm82.gnm1.Gm16_678372	-0.8	0.153	2.85e-07	-0.54	0.151	0.000371	-0.68	0.137	9.93e-07
oil	16	glyma.Wm82.gnm1.Gm16_708777	-0.68	0.12	3.47e-08	-0.44	0.122	0.000332	-0.56	0.11	3.65e-07
oil	17	glyma.Wm82.gnm1.Gm17_33884325	-1.2	0.272	1.24e-05	-0.88	0.255	0.000589	-1.05	0.237	1.14e-05
oil	17	glyma.Wm82.gnm1.Gm17_38648249	-0.59	0.132	8.5e-06	-0.45	0.125	0.000324	-0.52	0.116	7.19e-06
oil	17	glyma.Wm82.gnm1.Gm17_38677801	-0.55	0.128	2.22e-05	-0.45	0.119	0.000164	-0.5	0.112	8.25e-06
oil	17	glyma.Wm82.gnm1.Gm17_38900435	-0.66	0.133	1.03e-06	-0.48	0.119	6.87e-05	-0.58	0.112	3.1e-07
oil	18	glyma.Wm82.gnm1.Gm18_22353675	-1.43	0.318	9.95e-06	-1.08	0.301	0.000365	-1.26	0.279	7.03e-06
oil	18	glyma.Wm82.gnm1.Gm18_22813241	-1.3	0.305	2.49e-05	-1.1	0.284	0.000127	-1.21	0.266	5.84e-06
oil	18	glyma.Wm82.gnm1.Gm18_56821491	-0.32	0.097	0.00104	-0.37	0.082	8.66e-06	-0.35	0.08	1.33e-05
oil	18	glyma.Wm82.gnm1.Gm18_56862027	-0.53	0.153	0.000525	-0.59	0.134	1.23e-05	-0.56	0.129	1.4e-05
oil	18	glyma.Wm82.gnm1.Gm18_57755304	-0.57	0.129	1.14e-05	-0.49	0.114	2.12e-05	-0.53	0.108	1.3e-06
oil	20	glyma.Wm82.gnm1.Gm20_34390124	-1.33	0.278	2.39e-06	-0.96	0.258	0.000218	-1.14	0.239	2.28e-06
The columns are: Chr - chromosome number, SNP - snp id, A1 - minor allele, A0 - major allele, AF – minor allele frequency, Beta - beta estimate, SE - standard error for beta, and P - p-value from the Wald test.
P* p-values at the genome-wide significance level are shown in bold.
